# Supplementary material for: Targeting FAT1 Inhibits Carcinogenesis, Induces Oxidative Stress and Enhances Cisplatin Sensitivity through Deregulation of LRP5/WNT2/GSS Signaling Axis in Oral Squamous Cell Carcinoma
Source: Cancers (Basel). 2019 Nov 27;11(12):1883. doi: 10.3390/cancers11121883 (PMC6966489; doi:10.3390/cancers11121883)
Supplement: Supplementary file 1 [file cancers-11-01883-s001.zip]

Archive with 3 entries (2 files):
- cancers-635624-supplementary-final/
- cancers-635624-supplementary-final/cancers-635624-Supplenmentary-final.docx
- cancers-635624-supplementary-final/cancers-635624-Western blot figures supplementarry.docx
